# Supplementary material for: Grazing-Induced Conservative Shift in Water-Use Strategies of Desert Plants: Trait Syndromes from Hydraulic Efficiency to Storage Safety
Source: Plants (Basel). 2026 May 13;15(10):1487. doi: 10.3390/plants15101487 (PMC13211288; doi:10.3390/plants15101487)
Supplement: Supplementary file 1 [file plants-15-01487-s001.zip]

Archive with 1 entries (1 files):
- plants-4246460-supplementary.pdf
